# Supplementary material for: Toward Consensus Epitopes B and T of Tropomyosin Involved in Cross-Reactivity across Diverse Allergens: An In Silico Study
Source: Biomedicines. 2024 Apr 17;12(4):884. doi: 10.3390/biomedicines12040884 (PMC11048304; doi:10.3390/biomedicines12040884)
Supplement: Supplementary file 1 [file biomedicines-12-00884-s001.zip]

Archive with 1 entries (1 files):
- biomedicines-2780602-supplementary.xlsx
